# Supplementary material for: Lipid Readjustment in Yarrowia lipolytica Odd-Chain Fatty Acids Producing Strains
Source: Biomolecules. 2022 Jul 25;12(8):1026. doi: 10.3390/biom12081026 (PMC9394261; doi:10.3390/biom12081026)
Supplement: Supplementary file 1 [file biomolecules-12-01026-s001.zip]

Archive with 1 entries (1 files):
- biomolecules-1804791-supplementary.pdf
